# Supplementary material for: Adjuvant nivolumab, capecitabine or the combination in patients with residual triple-negative breast cancer: the OXEL randomized phase II study
Source: Nat Commun. 2024 Mar 27;15:2691. doi: 10.1038/s41467-024-46961-x (PMC10973408; doi:10.1038/s41467-024-46961-x)
Supplement: Supplementary file 4 — Source Data [file 41467_2024_46961_MOESM4_ESM.zip › Source Data File.xlsx]

## Sheet: Fig. 1
	Peripehral Immunoscore #1
a	Low CD4 CD73+				High CD4 EM ki67+				Low CD8 CD73+				High CD8 EM ki67+				Low Treg CD49d-				Low NK Immature				Low MDSC CD16+				High Ratio CD4 EM ki67+:Treg CD49d-				High ratio CD8 EM ki67+:Treg CD49d-				High Ratio CD4 EM ki67+:MDSC CD16+				High ratio CD8 EM ki67+:MDSC CD16+				Peripheral Immunoscore #1
	pre		w6		pre		w6		pre		w6		pre		w6		pre		w6		pre		w6		pre		w6		pre		w6		pre		w6		pre		w6		pre		w6		pre	w6
	% of PBMC	score	% of PBMC	score	% of PBMC	score	% of PBMC	score	% of PBMC	score	% of PBMC	score	% of PBMC	score	% of PBMC	score	% of PBMC	score	% of PBMC	score	% of PBMC	score	% of PBMC	score	% of PBMC	score	% of PBMC	score	% of PBMC	score	% of PBMC	score	% of PBMC	score	% of PBMC	score	% of PBMC	score	% of PBMC	score	% of PBMC	score	% of PBMC	score	score	score
Arm A: Nivolumab	4.93241	1	3.49148	1	0.131883	0	0.8375	2	11.8892	0	7.90284	1	0.1121	0	0.233523	1	0.64386	1	1.21089	0	0.0436708	2	0.0359281	2	0.122975	0	0.020979	1	0.204831	0	0.691639	0	0.174107	0	0.192852	0	1.07244	0	39.9208	2	0.911573	0	11.1312	1	4	11
	2.53968	2	2.23741	2	0.10582	0	0.613287	1	1.79894	2	4.31084	2	0	0	0.208042	1	0.481541	2	0.528959	1	0.441176	1	0.537668	1	0.101523	0	0.124359	0	0.219753	0	1.15942	1	0	0	0.393304	1	1.04233	0	4.93158	0	0	0	1.67291	0	7	10
	5.11062	1	4.48683	1	0.39707	0	0.471257	0	4.85275	2	5.15389	2	0.108425	0	0.220359	1	0.621912	1	0.434459	2	0.75057	0	0.427706	2	0.032197	1	0.0311321	1	0.638466	0	1.0847	1	0.174341	0	0.507203	1	12.3325	1	15.1374	1	3.36755	1	7.07821	1	7	13
	5.44722	0	3.80387	1	0.509722	0	0.409032	0	8.76458	0	7.18516	1	0.195139	0	0.245806	1	0.547656	1	0.229932	2	0.389444	2	0.200741	2	0.0233577	1	0.00588235	2	0.930734	1	1.77893	2	0.356316	1	1.06904	2	21.8225	1	69.5355	2	8.35438	1	41.7871	2	8	17
	2.98836	2	6.41262	0	0.565608	1	0.797664	2	6.21587	1	7.35701	1	0.0820106	0	0.114953	0	0.520791	1	0.609884	1	1.89801	0	0.480203	1	0.0291391	1	0.00328947	2	1.08606	1	1.30789	2	0.157473	0	0.188484	0	19.4107	1	242.49	2	2.81445	0	34.9458	2	8	13
	9.66276	0	14.1066	0	0.551724	1	0.564455	1	2.96276	2	4.00379	2	0.344483	2	0.163033	0	0.194203	2	0.15847	2	0.944076	0	1.37606	0	0.178531	0	0.173958	0	2.84097	2	3.56191	2	1.77383	2	1.0288	2	3.09035	0	3.24477	0	1.92954	0	0.937197	0	11	9
	10.3941	0	7.29211	0	0.503922	0	0.782397	2	9.02941	0	5.55584	1	0.281373	1	1.31118	2	0.509687	1	0.401757	2	0.573984	1	0.623846	1	0.00454545	2	0.0243701	1	0.988688	1	1.94744	2	0.55205	1	3.26362	2	110.863	2	32.1048	2	61.902	2	53.8029	2	11	17
	4.52343	1	2.78095	2	0.225921	0	0.433264	0	9.77483	0	6.9423	1	0.138063	0	0.268691	1	0.329485	2	0.514035	1	0.102654	2	0.0894964	2	0.01	2	0.0251604	1	0.685678	0	0.842868	1	0.419026	1	0.522709	1	22.5921	1	17.2201	1	13.8063	2	10.6791	1	11	12
	3.77086	1	2.21322	2	1.08079	2	0.652109	1	10.1298	0	13.9117	0	0.738411	2	0.266772	1	0.799346	0	0.289911	2	0.361789	2	0.0140944	2	0.436	0	0.284495	0	1.3521	2	2.24934	2	0.923768	2	0.920186	2	2.47889	0	2.29216	0	1.6936	0	0.937704	0	11	12
	9.13842	0	10.5317	0	0.587192	1	0.3975	0	10.5099	0	11.6567	0	0.24532	1	0.2225	1	0.688235	1	0.714294	1	0.563694	1	0.244035	2	0.0195312	2	0.0129699	2	0.853185	1	0.556493	0	0.356448	1	0.311496	1	30.0642	2	30.648	2	12.5604	2	17.1552	2	12	11
	4.71909	1	5.60324	0	0.711364	2	0.228174	0	9.47545	0	12.4044	0	0.53	2	0.124459	0	0.8	0	0.159996	2	1.04024	0	0.96021	0	0.0123457	2	0.00802729	2	0.889205	1	1.42613	2	0.6625	2	0.777887	2	57.6205	2	28.4248	1	42.93	2	15.5044	2	14	11
	7.9745	0	8.9293	0	0.913423	2	0.53949	1	10.1376	0	8.13631	1	0.772483	2	0.26051	1	0.409934	2	0.452308	2	0.454264	1	0.215942	2	0.0300813	1	0.158559	0	2.22822	2	1.19275	1	1.88441	2	0.575957	2	30.3651	2	3.40247	0	25.6798	2	1.64299	0	16	10
	2.01203	2	2.03391	2	0.364888	0	0.548069	1	3.79278	2	5.07296	2	0.966184	2	0.666953	2	0.0515553	2	0.160028	2	0.21422	2	0.161017	2	0.0417723	1	0.0163333	2	7.07762	2	3.42484	2	18.7407	2	4.16774	2	8.73519	1	33.5552	2	23.1298	2	40.8338	2	18	21
	1.77845	2	2.57048	2	0.554696	1	0.684141	1	2.86409	2	3.0696	2	1.16298	2	0.70793	2	0.50381	1	0.611085	1	0.489789	1	0.39604	2	0.0134503	2	0.0160221	2	1.101	1	1.11955	1	2.30838	2	1.15848	2	41.2405	2	42.6998	2	86.4653	2	44.1846	2	18	19
	2.89765	2	1.91791	2	0.742641	2	1.90466	2	4.49365	2	3.16412	2	0.334864	2	0.246368	1	0.476048	2	0.516041	1	0.516244	1	0.53717	1	0.0152827	2	0.0789088	1	1.56001	2	3.6909	2	0.703424	2	0.477419	1	48.5937	2	24.1374	1	21.9113	2	3.12219	1	21	15
Arm B: Capecitabine	4.00286	1	3.29043	1	0.468571	0	0.432536	0	9.54571	0	8.62679	0	0.252857	1	0.1311	0	0.77377	0	0.537091	1	0.556034	1	0.802174	0	0.0892157	0	0.15291	0	0.605569	0	0.805331	0	0.326786	1	0.244094	0	5.25212	0	2.82869	0	2.83422	0	0.85737	0	4	2
	5.40519	0	2.29344	2	0.298371	0	0.262295	0	3.51254	2	2.80246	2	0.299485	1	0.109016	0	0.564035	1	0.488649	2	0.10176	2	0.360764	2	0.121479	0	0.1152	0	0.528994	0	0.536776	0	0.530968	1	0.223098	0	2.45615	0	2.27687	0	2.46531	0	0.946323	0	7	8
	1.69516	2	3.77403	1	0.371505	0	0.74026	2	3.66882	2	5.71645	1	0.228495	1	0.206494	0	1.11089	0	1.50798	0	1.07892	0	1.03418	0	0.078125	1	0.105769	0	0.334422	0	0.490893	0	0.205687	0	0.136933	0	4.75527	0	6.99882	0	2.92473	1	1.9523	0	7	4
	9.21374	0	6.35463	0	0.780773	2	0.612963	1	6.08149	1	4.5713	2	0.182994	0	0.106481	0	1.2142	0	0.939655	0	0.0976623	2	0.392808	2	0.04095	1	0.0295106	1	0.643035	0	0.652328	0	0.150711	0	0.11332	0	19.0665	1	20.7709	1	4.46871	1	3.60824	1	8	8
	5.75518	0	5.534	0	0.784741	2	0.216686	0	3.8833	2	6.41549	1	0.100388	0	0.0533206	0	0.708798	1	0.218269	2	0.607776	1	0.495989	1	0.0596811	1	0.0704007	1	1.10714	1	0.992746	1	0.141631	0	0.244288	0	13.1489	1	3.07789	0	1.68207	0	0.757388	0	9	6
	2.67167	2	3.56649	1	0.681667	1	0.390501	0	8.1925	1	15.9903	0	0.351667	2	0.0862145	0	0.717204	1	0.461473	2	1.01793	0	1.23591	0	0.135625	0	0.118672	0	0.95045	1	0.846207	1	0.49033	1	0.186825	0	5.0261	0	3.2906	0	2.59293	0	0.726497	0	9	4
	4.77111	1	3.5478	1	0.435396	0	0.416981	0	6.04446	1	8.3195	1	0.653094	2	0.78239	2	0.657197	1	0.735377	0	0.367419	2	0.713699	1	0.146871	0	0.0885496	0	0.662504	0	0.56703	0	0.993756	2	1.06393	2	2.96448	0	4.70901	0	4.44672	1	8.83561	1	10	8
	5.85347	0	8.5631	0	0.658602	1	0.326784	0	6.16428	1	8.71016	0	0.533814	2	0.145691	0	0.654318	1	0.650163	1	0.0599238	2	0.0440843	2	0.268571	0	0.00763747	2	1.00655	1	0.502618	0	0.815832	2	0.224084	0	2.45225	0	42.7869	2	1.98761	0	19.0758	2	10	9
	5.43684	0	4.3852	1	1.14211	2	1.11276	2	6.50451	1	6.61633	1	0.221053	1	0.147449	0	1.21609	0	0.63991	1	0.322727	2	0.330539	2	0.0740741	1	0.0677852	1	0.93916	1	1.73892	2	0.181773	0	0.230421	0	15.4184	1	16.4159	1	2.98421	1	2.17524	0	10	11
	3.33204	1	4.26499	1	2.09126	2	0.567999	1	6.66893	1	8.41883	0	0.27767	1	0.0889235	0	0.561765	1	0.373786	2	0.266281	2	0.2562	2	0.10474	0	0.106553	0	3.72267	2	1.51958	2	0.494282	1	0.237899	0	19.9662	1	5.33067	0	2.65103	0	0.834547	0	12	8
	4.03082	1	4.55169	1	1.21986	2	0.488489	0	8.59658	0	10.6789	0	0.820548	2	0.625688	2	0.895238	0	0.814224	0	0.615267	1	0.437402	2	0.0728429	1	0.162503	0	1.36261	2	0.599944	0	0.91657	2	0.768447	2	16.7465	1	3.00604	0	11.2646	1	3.85033	1	13	8
	2.04329	2	4.03889	1	0.338415	0	0.739444	2	5.18841	1	6.99889	1	0.146951	0	0.281667	1	0.301961	2	0.897906	0	0.458784	1	0.491724	1	0.0117018	2	0.00707965	2	1.12072	1	0.823521	1	0.486657	1	0.313693	1	28.9199	1	104.447	2	12.558	2	39.7854	2	13	14
	5.1996	1	4.77426	1	0.664659	1	0.530802	1	4.51727	2	4.3616	2	0.133333	0	0.092827	0	0.325874	2	0.694352	1	0.538075	1	0.565172	1	0.0133333	2	0.0201439	2	2.03962	2	0.764456	0	0.409156	1	0.133689	0	49.8494	2	26.3505	1	10	1	4.6082	1	15	10
	1.29892	2	2.33643	2	0.550004	1	0.583743	1	2.17964	2	2.94505	2	0.990965	2	0.272121	1	0.450485	2	0.691176	1	0.873812	0	1.02925	0	0.00809881	2	0.0204567	2	1.22091	1	0.844564	1	2.19977	2	0.393707	1	67.9117	2	28.5356	1	122.359	2	13.3023	2	18	14
Arm C: Nivolumab + Capecitabine	7.0339	0	9.77733	0	0.550424	1	1.93557	2	6.85085	1	5.8623	1	0.291102	1	1.1353	2	0.941007	0	0.747882	0	0.978151	0	0.320089	2	0.159236	0	0.0477566	1	0.58493	0	2.58807	2	0.309351	1	1.51802	2	3.45666	0	40.5298	2	1.82812	0	23.7726	2	4	16
	21.4477	0	17.6295	0	0.503356	0	0.737466	2	18.7275	0	18.0851	0	0.136913	0	0.2746	1	1.34828	0	1.08906	0	0.486282	1	0.482412	1	0.0152466	2	0.0152381	2	0.373333	0	0.677157	0	0.101547	0	0.252143	1	33.0142	2	48.3962	2	8.97987	1	18.0206	2	6	11
	3.46389	1	7.32674	0	0.563889	1	1.02456	2	7.94889	1	8.71063	0	0.199444	0	0.232185	1	0.77375	0	1.71125	0	0.995035	0	0.761072	0	0.0246036	1	0.133914	0	0.728774	0	0.598723	0	0.257763	1	0.135682	0	22.919	1	7.65093	0	8.10632	1	1.73384	0	7	3
	3.18837	2	3.82554	1	0.869789	2	0.896558	2	8.89089	0	16.7797	0	0.288214	1	0.213301	1	1.91705	0	0.816986	0	0.612227	1	0.792775	0	0.0876424	0	0.0183526	2	0.453713	0	1.0974	1	0.150343	0	0.261083	1	9.92429	1	48.8519	2	3.28852	1	11.6224	1	8	11
	5.98819	0	4.87778	1	0.363194	0	0.585897	1	13.1	0	11.8077	0	0.393403	2	0.307265	2	1.10264	0	1.46872	0	0.675768	1	0.802913	0	0.0147692	2	0.00754717	2	0.329386	0	0.398917	0	0.356783	1	0.209206	0	24.5913	1	77.6314	2	26.6366	2	40.7126	2	9	10
	3.25134	2	3.91765	1	0.598993	1	1.10969	2	8.96309	0	8.4564	0	0.218121	1	0.414187	2	0.616346	1	0.783969	0	1.41288	0	0.725275	1	0.0706186	1	0.0419048	1	0.971846	1	1.41547	2	0.353893	1	0.52832	1	8.48209	1	26.4812	1	3.08872	1	9.884	1	10	12
	6.33575	0	4.51086	1	1.22852	2	0.635747	1	8.02967	1	6.52534	1	0.370167	2	0.21086	1	0.990086	0	0.619457	1	0.337149	2	0.496465	1	0.282778	0	0.0560694	1	1.24083	2	1.0263	1	0.373873	1	0.340394	1	4.34449	0	11.3386	1	1.30904	0	3.76069	1	10	11
	3.54904	1	1.30559	2	0.438217	0	0.604348	1	9.12102	0	5.26273	1	0.301911	2	0.342236	2	0.518182	1	0.232727	2	1.82975	0	1.38235	0	0.0341085	1	0.166667	0	0.845681	1	2.59681	2	0.582635	2	1.47055	2	12.8477	1	3.62609	0	8.85148	1	2.05342	0	10	12
	9.59263	0	5.55768	0	0.511982	1	1.0722	2	7.71244	1	5.16888	2	0.0806452	0	0.0804979	0	0.321608	2	0.339394	2	1.01991	0	1.14483	0	0.014876	2	0.0133721	2	1.59194	2	3.15916	2	0.250756	0	0.237181	0	34.4165	2	80.1819	2	5.42115	1	6.01984	1	11	13
	1.44486	2	1.90928	2	0.509589	0	0.598282	1	4.66712	2	4.91581	2	0.358904	2	0.12646	0	0.48339	2	0.519868	1	0.740845	0	0.843151	0	0.201402	0	0.320168	0	1.0542	1	1.15084	1	0.742473	2	0.243255	0	2.53021	0	1.86865	0	1.78203	0	0.394982	0	11	7
	2.86	2	3.02762	2	0.865417	2	1.74309	2	4.85292	2	4.38232	2	0.225	1	0.444199	2	1.68937	0	1.19682	0	0.634657	1	0.701408	1	0.0259542	1	0.0483375	1	0.512272	0	1.45644	2	0.133186	0	0.37115	1	33.344	2	36.0609	2	8.66912	1	9.18953	1	12	16
	1.98117	2	1.22514	2	0.674675	1	0.668571	1	5.79675	1	6.592	1	0.657143	2	0.210857	1	0.465766	2	0.403727	2	0.820574	0	1.7083	0	0.0265306	1	0.013245	2	1.44853	2	1.656	2	1.41089	2	0.522277	1	25.4301	1	50.4771	2	24.7692	2	15.9197	2	16	16
	2.46655	2	2.58581	2	0.822867	2	0.819595	2	3.71911	2	4.15203	2	0.872696	2	0.265541	1	0.737049	0	0.339739	2	0.463542	1	1.28131	0	0.046729	1	0.0196078	2	1.11643	1	2.41242	2	1.18404	2	0.781601	2	17.6094	1	41.7993	2	18.6757	2	13.5426	2	16	19
b	Immunoscore #1 at baseline and 6 weeks
	Arm A		Arm B		Arm C		Arms A+C
	pre	post	pre	post	pre	post	pre	post
	7	10	4	2	4	16	7	10
	11	9	7	8	7	3	11	9
	18	21	7	4	16	16	18	21
	7	13	18	14	6	11	7	13
	11	17	8	8	16	19	11	17
	21	15	10	11	10	12	21	15
	12	11	13	8	10	11	12	11
	18	19	12	8	11	13	18	19
	8	17	13	14	10	12	8	17
	8	13	15	10	9	10	8	13
	16	10	9	6	11	7	16	10
	4	11	10	8	8	11	4	11
	11	12	9	4	12	16	11	12
	11	12	10	9			11	12
	14	11					14	11
							4	16
							7	3
							16	16
							6	11
							16	19
							10	12
							10	11
							11	13
							10	12
							9	10
							11	7
							8	11
							12	16
c	% change in Immunoscore #1 at 6 weeks vs baseline
	Arm A	Arm B	Arm C	Arms A+C
	42.8571	-50	300	42.8571
	-18.1818	14.2857	-57.1429	-18.1818
	16.6667	-42.8571	0	16.6667
	85.7143	-22.2222	83.3333	85.7143
	54.5455	0	18.75	54.5455
	-28.5714	10	20	-28.5714
	-8.33333	-38.4615	10	-8.33333
	5.55556	-33.3333	18.1818	5.55556
	112.5	7.69231	20	112.5
	62.5	-33.3333	11.1111	62.5
	-37.5	-33.3333	-36.3636	-37.5
	175	-20	37.5	175
	9.09091	-55.5556	33.3333	9.09091
	9.09091	-10		9.09091
	-21.4286			-21.4286
				300
				-57.1429
				0
				83.3333
				18.75
				20
				10
				18.1818
				20
				11.1111
				-36.3636
				37.5
				33.3333
d	Change in immune sugsets in Arm B (Capecitabine)
	CD8 ki67		CD4 naive		CD8 CD73+		NK CD226+
	Baseline	6 weeks	Baseline	6 weeks	Baseline	6 weeks	Baseline	6 weeks
	0.2	0.16	8.95	9.9	4.52	4.36	1.34	1.68
	0.51	0.31	3.38	2.74	9.55	8.63	0.6	1.27
	0.81	0.3	3.51	2.68	3.51	2.8	0.14	0.6
	0.33	0.27	1.88	2.56	3.67	5.72	1.24	1.02
	0.14	0.13	3.58	4.73	3.88	6.42	0.88	1.7
	1.47	0.43	2.62	5.1	2.18	2.95	2.39	2.92
	1	1.1	1.75	1.84	6.04	8.32	0.52	0.72
	0.74	0.45	2.06	4.18	8.19	15.99	0.66	1.09
	1.16	0.33	3.2	4.82	6.16	8.71	0.45	0.24
	0.24	0.18	6.9	6.91	6.08	4.57	0.25	2.19
	0.63	0.64	2.24	2.09	6.5	6.62	0.18	0.2
	1.53	0.93	3.17	7.47	8.6	10.68	0.14	0.36
	0.58	0.29	9.46	10.34	6.67	8.42	0.48	0.28
	0.35	0.54	6.86	10.38	5.19	7	1.03	0.71
e	Change in immune sugsets in Arm A (Nivolumab)
	NK DN
	Baseline	6 weeks
	1.4	0.36
	1.22	0.78
	1.35	0.41
	0.67	0.52
	0.78	1.02
	1.98	1.1
	1.2	0.76
	0.96	0.29
	0.6	0.25
	0.65	0.13
	0.34	0.33
	0.41	0.3
	0.61	0.67
	0.97	0.79
	0.39	1.15
f	Change in immune sugsets in Arm C (Nivolumab+Capecitabine)
	cDC		CD4 EM ki67+		NK DN
	Baseline	6 weeks	Baseline	6 weeks	Baseline	6 weeks
	0.13	0.33	0.87	0.9	0.85	0.69
	0.52	0.52	0.55	1.94	0.58	0.85
	0.8	1.02	0.87	1.74	0.58	0.75
	0.31	0.49	0.56	1.02	0.73	0.7
	0.58	0.49	0.67	0.67	0.94	1.22
	0.15	0.34	0.5	0.74	0.63	0.84
	0.52	0.66	0.82	0.82	0.3	0.58
	0.29	0.3	0.6	1.11	0.69	0.58
	0.36	0.39	1.23	0.64	0.24	0.23
	0.47	0.66	0.51	1.07	0.5	1.04
	0.44	0.64	0.44	0.6	0.71	1.51
	0.11	0.1	0.36	0.59	0.54	1.5
	0.36	0.33	0.51	0.6	0.19	0.18

## Sheet: Fig. 2
Patient identifier	Arm assigned	ctDNA baseline	Days_from_randomization_to_lastcontact	Alive	PD (Y/N)	Days_from_randomization_to_PD	OS_month	Survival_status	iDFS_month	iDFS_status
1	A Nivo	No	1256	Yes	No	N/A	41.1803	0	41.1803	0
2	C Combo	No	1253	Yes	Yes	1001	41.082	0	32.8197	1
3	B Cap		666	No	Yes	263	21.8361	1	8.62295	1
4	B Cap		1130	Yes	No	N/A	37.0492	0	37.0492	0
5	B Cap	No	1077	Yes	No	N/A	35.3115	0	35.3115	0
6	B Cap	No	994	Yes	No	N/A	32.5902	0	32.5902	0
7	A Nivo		1016	Yes	No	N/A	33.3115	0	33.3115	0
8	A Nivo	No	950	Yes	No	N/A	31.1475	0	31.1475	0
9	C Combo		857	Yes	No	N/A	28.0984	0	28.0984	0
10	A Nivo	No	686	Yes	Yes	453	22.4918	0	14.8525	1
11	B Cap	No	679	Yes	No	N/A	22.2623	0	22.2623	0
12	C Combo	No	676	Yes	No	N/A	22.1639	0	22.1639	0
13	C Combo	Yes	939	Yes	No	N/A	30.7869	0	30.7869	0
14	B Cap	Yes	573	Yes	Yes	114	18.7869	0	3.7377	1
15	A Nivo	Yes	462	Yes	Yes	274	15.1475	0	8.98361	1
16	B Cap	No	487	Yes	No	N/A	15.9672	0	15.9672	0
17	C Combo	No	445	Yes	No	N/A	14.5902	0	14.5902	0
18	A Nivo		428	Yes	Yes	149	14.0328	0	4.88525	1
19	A Nivo	Yes	145	No	Yes	98	4.7541	1	3.21311	1
20	A Nivo	Yes	627	Yes	Yes	199	20.5574	0	6.52459	1
21	C Combo	No	596	Yes	No	N/A	19.541	0	19.541	0
22	A Nivo	No	538	Yes	No	N/A	17.6393	0	17.6393	0
23	A Nivo	No	824	Yes	No	N/A	27.0164	0	27.0164	0
24	B Cap	No	749	Yes	Yes	630	24.5574	0	20.6557	1
25	A Nivo	Yes	577	No	Yes	126	18.918	1	4.13115	1
26	B Cap	No	267	Yes	No	N/A	8.7541	0	8.7541	0
27	C Combo	No	701	No	Yes	501	22.9836	1	16.4262	1
28	C Combo	No	769	Yes	No	N/A	25.2131	0	25.2131	0
29	C Combo	No	618	Yes	No	N/A	20.2623	0	20.2623	0
30	C Combo	No	628	Yes	No	N/A	20.5902	0	20.5902	0
31	A Nivo	Yes	170	No	Yes	93	5.57377	1	3.04918	1
32	C Combo	No	503	Yes	No	N/A	16.4918	0	16.4918	0
33	C Combo	Yes	466	Yes	No	N/A	15.2787	0	15.2787	0
34	B Cap		444	Yes	No	N/A	14.5574	0	14.5574	0
35	A Nivo	Yes	298	No	Yes	110	9.77049	1	3.60656	1
36	C Combo		1080	Yes	No	N/A	35.4098	0	35.4098	0
37	A Nivo	No	1016	Yes	No	N/A	33.3115	0	33.3115	0
38	B Cap	Yes	688	Yes	Yes	16	22.5574	0	0.52459	1
39	B Cap	Yes	623	Yes	Yes	175	20.4262	0	5.7377	1
40	B Cap	Yes	193	No	Yes	138	6.32787	1	4.52459	1
41	A Nivo	No	559	Yes	No	N/A	18.3279	0	18.3279	0
42	B Cap	No	557	Yes	No	N/A	18.2623	0	18.2623	0
43	C Combo	No	477	Yes	No	N/A	15.6393	0	15.6393	0
44	B Cap	No	366	Yes	No	N/A	12	0	12	0
45	C Combo	Yes	223	Yes	No	N/A	7.31148	0	7.31148	0

## Sheet: Fig. 3
Fig. 3
	Association between immune subsets at landmark and association with Recurrence (R)
a	Arm A (Nivolumab) + B (Capecitabine) + C (Nivolumab + Capecitabine)
	NK-T		NKT PD-1+
	No R	R	No R	R
	1.99	9.05	0.88	0.23
	13.15	0.68	3.76	0.09
	8.06	1.78	2.23	0.65
	2.5	1.86	0.8	0.69
	1.2	2.62	0.16	0.35
	7.66	0.65	1.55	0.16
	3.22	1.63	0.67	0.28
	3.65	3.88	0.35	0.64
	1.8	1.2	0.8	0.4
	0.64	0.65	0.2	0.21
	1.08	1.76	0.11	0.49
	0.29	1.05	0.06	0.07
	2.65	1.25	0.43	0.47
	5.06	0.82	1.45	0.4
	4.18	1.47	1.08	0.52
	2.7		0.58
	6.46		1.94
	3.44		0.84
	9.06		3.4
	2.7		0.4
	2.76		1.25
	6.5		1.31
	14.34		3.48
	1.54		0.62
	1.45		0.96
	1.07		0.16
	16.77		6.38
b	Arm A (Nivolumab)
	CD8 naïve		Treg HLA-DR+		NK NKp30+		NKT PD-1+
	No R	R	No R	R	No R	R	No R	R
	0.42	0.71	0.08	0.42	3.6	1.6	0.88	0.23
	0.5	5.35	0.08	0.35	2.63	2.48	3.76	0.09
	2.74	4.64	0.07	0.31	1.89	3.31	2.23	0.65
	2.62	7.77	0.25	0.2	2.97	1.58	0.8	0.69
	5.63	5.24	0.3	0.52	4.4	1.43	0.16	0.35
	0.43	8.14	0.23	0.18	3.47	1.39	1.55	0.16
	4.76	7.93	0.39	0.65	2.28	1.82	0.67	0.28
		5.74		0.56		2.33		0.64
c	Arm B (Capecitabine)
	Intermediate monocytes		Non-classical monocytes
	No R	R	No R	R
	0.73	1.63	0.59	2.63
	1.19	1.89	1.28	1.05
	1.26	1.1	0.88	2.15
	3.21	3.1	6.7	7.74
	1.53	4.57	0.66	3.1
	0.98		1.48
	0.95		0.75
	0.62		1.07
	1		0.93
d	Arm C (Nivolumab + Capecitabine)
	Treg		Treg HLA-DR+		Treg ICOS+		Treg CD49d-
	No R	R	No R	R	No R	R	No R	R
	1.37	2.27	0.51	0.81	0.72	1.38	0.94	1.92
	1.02	2.05	0.33	0.73	0.58	1.25	0.77	1.69
	0.56		0.31		0.42		0.47
	1.85		0.41		0.94		1.35
	0.9		0.51		0.6		0.74
	0.81		0.35		0.55		0.62
	1.31		0.59		0.89		0.99
	0.38		0.15		0.25		0.32
	0.88		0.22		0.45		0.52
	1.44		0.48		0.94		1.1
	0.63		0.28		0.4		0.48

## Sheet: Fig. 4
a	Peripehral Immunoscore #2
	Low PD-1+ CD4		High EM CD4		Low PD-1+ CD8		High EM CD8		Low ICOS+ Treg		High NKp30+ NK		Low PD-L1+ MDSC		High Ratio EM CD4:ICOS+ Treg		High Ratio EM CD8:ICOS+ Treg		High Ratio EM CD4:PD-L1+ MDSC		High Ratio EM CD8:PD-L1+ MDSC		Peripheral Immunoscore #2	Recurrence Y/N
	pre		pre		pre		pre		pre		pre		pre		pre		pre		pre		pre		pre
	% of PBMC	score	% of PBMC	score	% of PBMC	score	% of PBMC	score	% of PBMC	score	% of PBMC	score	% of PBMC	score	% of PBMC	score	% of PBMC	score	% of PBMC	score	% of PBMC	score	score
Arm A: Nivolumab	9.45882	1	18.4461	2	2.89706	1	8.04902	2	0.491803	1	4.39694	2	0.0181818	2	37.507	2	16.3663	2	1014.53	2	442.696	2	19	N
	3.38624	2	11.2169	1	1.0582	2	3.06878	0	0.401284	2	3.60294	2	0.01	2	27.9526	2	7.64741	1	1121.69	2	306.878	2	18	N
	10.9399	0	26.3286	2	4.80985	1	8.35813	2	0.598319	1	2.28344	1	0.0375	2	44.0042	2	13.9693	1	702.095	2	222.883	2	16	N
	4.93113	2	5.13414	0	11.1831	0	10.7796	2	0.120296	2	1.89058	0	0.091899	2	42.6793	2	89.6095	2	55.8672	1	117.299	2	15	N
	6.23626	1	16.8011	2	3.18645	1	4.78718	1	0.338247	2	2.96958	1	0.284848	1	49.6711	2	14.1529	2	58.9826	1	16.8061	1	15	N
	7.84	1	17.4679	2	3.87931	1	5.65828	1	0.149638	2	2.62938	1	2.19831	0	116.735	2	37.8132	2	7.94609	0	2.57393	0	12	N
	12.0537	0	15.7967	2	6.23143	0	9.64488	2	0.505389	1	3.46756	1	0.805615	0	31.2564	2	19.0841	2	19.6082	1	11.9721	1	12	N
	8.58591	1	15.2866	2	9.46309	0	10.5792	2	0.350331	2	1.5814	0	0.162602	1	43.6347	2	30.1977	2	94.0124	2	65.062	2	16	Y
	9.18744	1	6.10739	0	3.00474	1	3.13528	0	0.249123	2	1.39317	0	0.01	2	24.5156	1	12.5853	1	610.739	2	313.528	2	12	Y
	7.1876	1	9.28454	1	9.06034	0	10.6363	2	0.79125	0	1.42866	0	0.0144676	2	11.734	0	13.4424	1	641.747	2	735.183	2	11	Y
	6.68	1	11.7027	1	5.29636	0	7.48045	2	0.640836	1	2.32724	1	0.209259	1	18.2617	1	11.673	1	55.9245	1	35.7473	1	11	Y
	5.82014	2	9.00278	0	2.79931	2	3.23472	0	0.490625	1	2.48389	1	0.231387	1	18.3496	1	6.59306	0	38.9079	1	13.9797	1	10	Y
	4.97249	2	6.31481	0	2.29577	2	2.69101	0	0.58525	1	3.30597	1	0.238411	1	10.7899	0	4.59804	0	26.4871	1	11.2873	1	9	Y
	1.82597	2	6.87182	0	4.14365	1	11.0983	2	0.552381	1	1.60352	0	1.21345	0	12.4404	0	20.0918	2	5.66304	0	9.1461	0	8	Y
	13.0219	0	13.2861	1	3.72781	1	6.56556	1	0.911111	0	1.82114	0	1.29	0	14.5823	1	7.20611	0	10.2993	0	5.08958	0	4	Y
Arm B: Capecitabine	2.95244	2	7.76585	0	2.53902	2	5.9311	1	0.301961	2	4.0027	2	0.0869274	2	25.7181	1	19.6419	2	89.3372	2	68.2304	2	18	N
	8.56	1	14.6236	2	2.7	2	4.86143	1	0.554098	1	2.5181	1	1.76863	0	26.3917	2	8.77358	1	8.26832	0	2.7487	0	11	N
	5.12618	2	6.05244	0	5.49884	0	8.59036	2	0.551456	1	9.22868	2	0.344199	1	10.9754	0	15.5776	2	17.5841	0	24.9575	1	11	N
	16.0219	0	17.5445	2	8.51849	0	14.374	2	0.855357	0	2.16794	1	0.511952	1	20.5113	1	16.8046	2	34.2698	1	28.0768	1	11	N
	14.4443	0	19.3638	2	3.62023	1	4.08381	0	1.13877	0	0.8	0	0.0567001	2	17.0041	1	3.58616	0	341.513	2	72.0248	2	10	N
	12.2872	0	14.7571	2	2.57519	2	2.41654	0	1.16034	0	3.85758	2	0.226852	1	12.7179	0	2.08261	0	65.0519	1	10.6525	1	9	N
	2.81452	2	4.79032	0	2.12258	2	4.63602	1	0.824597	0	13.1873	2	6.7675	0	5.80929	0	5.62217	0	0.707842	0	0.685042	0	7	N
	10.1359	0	11.9252	1	2.60583	2	1.35437	0	0.523529	1	2.98713	1	0.621685	0	22.7786	1	2.587	0	19.1821	0	2.17855	0	6	N
	10.1713	0	7.08743	0	7.51383	0	4.13155	1	0.380702	2	1.35213	0	0.549482	0	18.6168	1	10.8525	1	12.8984	0	7.519	0	5	N
	8.54257	1	15.2691	2	5.07028	0	5.82249	1	0.236364	2	4.72259	2	0.548485	0	64.5999	2	24.6336	2	27.8386	1	10.6156	1	14	Y
	14.0835	0	18.6016	2	6.10527	0	14.9263	2	0.409493	2	2.64487	1	0.988186	0	45.426	2	36.4507	2	18.824	0	15.1047	1	12	Y
	6.41504	1	10.209	1	1.67722	2	2.44604	0	0.807507	0	4.87691	2	0.107426	2	12.6426	0	3.02913	0	95.0326	2	22.7695	1	11	Y
	13.1524	0	14.4188	1	5.8084	0	5.07123	1	0.56534	1	0.680836	0	0.275121	1	25.5046	1	8.97024	1	52.4087	1	18.4327	1	8	Y
	3.30083	2	7.4925	0	0.86	2	2.09917	0	0.66828	0	4.45724	2	1.40842	0	11.2116	0	3.14115	0	5.3198	0	1.49044	0	6	Y
Arm C: Nivolumab + Capecitabine	17	0	21.0955	2	7.13185	0	7.59236	2	0.454545	2	5.82405	2	0.0852713	2	46.4102	2	16.7032	2	247.393	2	89.0376	2	18	N
	3.14556	2	11.2494	1	2.25611	2	4.23222	1	0.5825	1	5.89716	2	0.0430563	2	19.3124	1	7.26562	1	261.273	2	98.2952	2	17	N
	4.38636	2	6.99481	0	6.60974	0	9.11818	2	0.421941	2	1.95981	0	0.0964286	2	16.5777	1	21.6101	2	72.5387	2	94.5589	2	15	N
	13.8303	0	25.1459	2	2.84867	1	7.45296	1	0.893044	0	1.64575	0	0.159168	2	28.1574	2	8.34556	1	157.983	2	46.8244	1	12	N
	8.8212	1	10.2406	1	2.48986	2	2.27097	0	0.245729	2	1.72262	0	0.18843	1	41.6742	2	9.24177	1	54.3468	1	12.0521	1	12	N
	5.59271	2	9.71736	1	2.93646	1	11.7719	2	0.936964	0	2.83208	1	0.225846	1	10.3711	0	12.5639	1	43.0265	1	52.1234	2	12	N
	10.3128	0	14.5349	1	2.9651	1	3.47315	0	0.940613	0	1.33755	0	0.0179372	2	15.4526	1	3.69244	0	810.321	2	193.628	2	9	N
	9.30381	1	11.0864	1	4.74153	1	4.77034	1	0.72446	0	3.76303	2	0.889809	0	15.303	1	6.58468	0	12.4593	0	5.36108	0	7	N
	5.00604	2	5.91376	0	5.00336	0	6.65805	1	0.552885	1	3.72045	2	1.03196	0	10.6962	0	12.0424	1	5.73062	0	6.45186	0	7	N
	7.42123	1	5.54452	0	2.11233	2	3.03048	0	0.40339	2	2.03063	1	0.605607	0	13.7448	0	7.51253	1	9.1553	0	5.00403	0	7	N
	5.157	2	7.36348	0	3.93345	1	4.00648	0	0.602295	1	2.35208	1	0.413084	1	12.2257	0	6.65203	0	17.8256	0	9.69896	0	6	N
	11.8425	0	11.3021	1	3.02882	1	2.27741	0	1.38413	0	8.87285	2	0.354952	1	8.16548	0	1.64537	0	31.8413	1	6.4161	0	6	Y
	9.49958	1	14.4642	1	2.25625	2	4.28417	1	1.24843	0	0.815884	0	0.410687	1	11.5859	0	3.43166	0	35.2194	1	10.4317	0	7	Y
b	Peripehral Immunoscore #2 at Landmark - differences between patients with and without recurrence (R)
	Arm A: Nivolumab		Arm B: Capecitabine		Arm C: Nivolumab + Capecitabine		Arm A+C: Nivolumab +/- Capecitabine
	No R	R	No R	R	No R	R	No R	R
	12	9	7	6	12	6	12	9
	15	11	6	11	7	7	15	11
	18	10	9	14	18		18	10
	19	4	11	12	17		19	4
	16	8	11	8	7		16	8
	12	16	18		7		12	16
	15	12	11		9		15	12
		11	5		6		12	11
			10		15		7	6
					12		18	7
					12		17
							7
							7
							9
							6
							15
							12
							12
c	Associaton between peripheral immunoscore #2 at landmark and iDFS
	Arm A: Nivolumab			Arm B: Capecitabine			Arm C: Nivolumab + Capecitabine			Arm A+C: Nivolumab +/- Capecitabine
	PIS #2	iDFS (months)	Censored, Not Censored (0,1)	PIS #2	iDFS	Censored, Not Censored (0,1)	PIS #2	iDFS	Censored, Not Censored (0,1)	PIS #2	iDFS	Censored, Not Censored (0,1)
	<11	3.5	1	<11	35.8333	0	<11	22.4333	0	<11	3.5	1
	<11	14.9667	1	<11	11.8667	0	<11	33.1333	1	<11	14.9667	1
	<11	3.13333	1	<11	4.56667	1	<11	31.1333	0	<11	3.13333	1
	<11	3.93333	1	<11	33.0667	0	<11	14.7667	0	<11	3.93333	1
	<11	4.9	1	<11	3.6	1	<11	35.6	0	<11	4.9	1
	<11	3	1	<11	14.7	0	<11	16.6	1	<11	3	1
	>11	33.7333	0	<11	18.2667	0	<11	20.5333	0	>11	33.7333	0
	>11	18.2	0	<11	37.6	0	>11	19.5667	0	>11	18.2	0
	>11	9.03333	1	<11	22.5667	0	>11	16.5	0	>11	9.03333	1
	>11	33.7	0	<11	16.1	0	>11	15.5	0	>11	33.7	0
	>11	31.5	0	<11	19.8667	1	>11	25.5333	0	>11	31.5	0
	>11	17.6667	0	>11	5.6	1	>11	28.2667	0	>11	17.6667	0
	>11	6.5	1	>11	8.56667	1	>11	15.2667	0	>11	6.5	1
	>11	41.8	0	>11	8.63333	0				>11	41.8	0
	>11	27.0333	0							>11	27.0333	0
										<11	22.4333	0
										<11	33.1333	1
										<11	31.1333	0
										<11	14.7667	0
										<11	35.6	0
										<11	16.6	1
										<11	20.5333	0
										>11	19.5667	0
										>11	16.5	0
										>11	15.5	0
										>11	25.5333	0
										>11	28.2667	0
										>11	15.2667	0

## Sheet: Fig. 5
Fig. 5
	Association between periperhal immune response and presence or absence of ctDNA at landmark
a	Absence vs presence of ctDNA at baseline
	CD8 naïve		CD8 CD73+		Non-classical monocytes PD-L1+
	no ctDNA	ctDNA	no ctDNA	ctDNA	no ctDNA	ctDNA
	0.42	5.35	1.8	8.96	0.1	0.1
	0.5	4.64	2.96	9.12	0.07	0.09
	2.62	7.77	4.85	8.76	0.05	0.21
	5.63	5.24	9.03	6.22	0.12	0.35
	0.71	8.14	4.49	10.14	0.21	0.29
	0.43	7.93	10.51	11.89	0.6	0.36
	4.76	3.37	3.51	9.77	0.2	0.18
	1.02	7.19	3.67	10.13	0.23	0.85
	1.43	3.48	2.18	6.04	0.19	1.05
	2.02	4.93	6.08	8.19	0.08	0.34
	1.23	6.28	8.6	6.16	0.79	0.45
	3.85		6.67		0.1
	3.67		5.19		0.07
	5.51		5.8		0.14
	1.7		18.73		0.12
	8.13		3.72		0.8
	2.87		8.03		0.04
	3.91		7.71		0.03
	15.65		13.1		0.04
	2.59		4.67		0.4
	5.31		2.86		0.15
	6.62		3.88		0.04
	5.13		8.89		0.07
	3.64		4.85		0.26
b	Recurrence in patients without ctDNA at baseline
	Treg ki67+		Treg HLA-DR+		Treg ICOS+
	No R	R	No R	R	No R	R
	0	0.17	0.08	0.42	0.4	0.55
	0.03	0.3	0.08	0.73	0.15	0.81
	0.09	0.24	0.25	0.81	0.34	1.38
	0.15	0.26	0.3	0.73	0.49	1.25
	0.09		0.23		0.51
	0.18		0.39		0.6
	0.13		0.45		0.38
	0.25		0.58		0.82
	0.13		0.31		0.55
	0.32		0.73		1.14
	0.23		0.4		0.86
	0.15		0.24		0.52
	0.05		0.12		0.3
	0.15		0.31		0.42
	0.25		0.41		0.94
	0.16		0.51		0.6
	0.15		0.59		0.89
	0.04		0.15		0.25
	0.15		0.48		0.94
	0.16		0.28		0.4
c	Recurrence in patients with ctDNA at baseline
	NK		NK Mature		NK NKp46		NKT PD-1
	No R	R	No R	R	No R	R	No R	R
	10.13	3.44	7.75	1.82	1.2	4.18	0.09	1.31
	12.98	7.39	9.72	3.85	3.4	6.45	0.65	0.96
		2.92		1.83	1.08		0.69
		1.61		0.9	0.59		0.35
		1.53		0.78	0.8		0.16
		2.56		1.22	1.22		0.28
		3.68		2.86	1.01		0.49
		8.3		6.53	2.19		0.07
		1.29		0.96	0.28		0.47

## Sheet: Supp. Fig. 1
Patient identifier	Arm assigned	Planned dose of capecitabine	Cumulative dose of capecitabine	RDI
1	A Nivo
2	C Combo	420000	359000	0.854762
3	B Cap	336000	280000	0.833333
4	B Cap	420000	294500	0.70119
5	B Cap	336000	294000	0.875
6	B Cap	336000	330000	0.982143
7	A Nivo
8	A Nivo
9	C Combo	336000	272000	0.809524
10	A Nivo
11	B Cap	336000	274000	0.815476
12	C Combo	252000	208000	0.825397
13	C Combo	336000	280000	0.833333
14	B Cap	336000	222000	0.660714
15	A Nivo
16	B Cap	420000	259000	0.616667
17	C Combo	420000	291500	0.694048
18	A Nivo
19	A Nivo
20	A Nivo
21	C Combo	336000	294000	0.875
22	A Nivo
23	A Nivo
24	B Cap	420000	354000	0.842857
25	A Nivo
26	B Cap	361200	267100	0.73948
27	C Combo	336000	260000	0.77381
28	C Combo	336000	320000	0.952381
29	C Combo	336000	328000	0.97619
30	C Combo	420000	364000	0.866667
31	A Nivo
32	C Combo	403200	408000	1.0119
33	C Combo	336000	111000	0.330357
34	B Cap	294000	238000	0.809524
35	A Nivo
36	C Combo	420000	70000	0.166667
37	A Nivo
38	B Cap	361200	27950	0.077381
39	B Cap	336000	282000	0.839286
40	B Cap	336000	294000	0.875
41	A Nivo
42	B Cap	361200	328950	0.910714
43	C Combo	462000	299000	0.647186
44	B Cap	336000	304000	0.904762
45	C Combo	336000	264000	0.785714

## Sheet: Supp Fig. 2
Supp Fig. 2
a	Changes in Peripheral Immunoscore #1
	Arm A pre	Arm A 6w	Arm A 12w	Arm B pre	Arm B 6w	Arm B 12w	Arm C pre	Arm C 6w	Arm C 12w	Arm A+C pre	Arm A+C 6w	Arm A+C 12w
	4	11	11	4	2	6	4	16	15	4	11	11
	7	10	8	7	8	8	6	11	8	7	10	8
	7	13	18	7	4	5	7	3	8	7	13	18
	8	17	12	8	8	8	8	11	3	8	17	12
	8	13	12	9	6	8	9	10	11	8	13	12
	11	9	9	9	4	4	10	12	7	11	9	9
	11	17	14	10	11	n/a	10	11	7	11	17	14
	11	12	19	10	8	7	10	12	n/a	11	12	19
	11	12	9	10	9	8	11	13	13	11	12	9
	12	11	17	12	8	9	11	7	11	12	11	17
	14	11	16	13	8	7	12	16	14	14	11	16
	16	10	10	13	14	n/a	16	16	12	16	10	10
	18	21	20	15	10	12	16	19	15	18	21	20
	18	19	16	18	14	14				18	19	16
	21	15	15							21	15	15
										4	16	15
										6	11	8
										7	3	8
										8	11	3
										9	10	11
										10	12	7
										10	11	7
										10	12	n/a
										11	13	13
										11	7	11
										12	16	14
										16	16	12
										16	19	15
b	% Change in Peripheral Immunoscore #1 (12w vs baseline)
	Arm A	Arm B	Arm C	Arm A+C
	-18.2	14.3	-6.3	-18.2
	-11.1	-25	-62.5	-11.1
	50	-55.6	-30	50
	50	-28.6	0	50
	14.3	-20	275	14.3
	175	n/a	16.7	175
	-18.2	0	33.3	-18.2
	-28.6	50	-30	-28.6
	72.7	-22.2	18.2	72.7
	11.1	-46.2	22.2	11.1
	157.1	-11.1	-25	157.1
	41.7	-30	14.3	41.7
	-37.5	-20		-37.5
	14.3			14.3
	27.3			27.3
				-6.3
				-62.5
				-30
				0
				275
				16.7
				33.3
				-30
				18.2
				22.2
				-25
				14.3

## Sheet: Supp Fig. 3
Supp Fig. 3
	% change in the peripheral immune profile after 6 and 12 weeks of therapy vs landmark associated with the development of recurrence (R)
a	Arm A (Nivolumab)
	NK DP		CD4 naïve
	% change 6w vs pre		% change 12w vs pre
	No R	R	No R	R
	0	-33.6	70.6	-5.7
	175.5	-28.4	119.3	61.6
	46.2	-72.8	74.7	14.4
	-11.6	-6.5	4.3	11.5
	-13.8	-76	6	3.2
	11.2	-11.2	76.9	-47.7
	-67	-100	77.5	51.2
		-54.8		-8.3
b	Arm B (Capecitabine)
	cDC		MDSC
	% change 12w vs pre		% change 12w vs pre
	No R	R	No R	R
	-16.6	96.9	-29.7	104.3
	11.4	6.3	6.5	93.3
	-62.5	22.1	-62.5	19.5
	0.3	-27.4	6.2	-24.3
	-38.4	28.4	78.3	223.2
	-32.7		-71.1
	-37.4		-84.5
c	Arm C (Nivolumab + Capecitabine)
	CD8 EMRA		CD8		CD8 EMRA
	% change 6w vs pre		% change 12w vs pre		% change 12w vs pre
	No R	R	No R	R	No R	R
	-42.4	45.3	-7	16.2	-33.9	23.7
	34.6	36.6	-36.8	56.6	11.4	115.3
	12.4		-14.9		-35.2
	7.3		6.1		2
	-2.9		-29.9		-25.9
	-40.6		-25		-65.1
	14		-3.1		22.4
	-46.6		-7.9		-44.2
	-46.8		-6.5		-2.1
	21.3		-7.8		-7.1
	-11.6

## Sheet: Supp Fig. 4
Supp Fig. 4
	Association between prior radiotherapy (RT) and BRCA1/2 mtuation status and the landmark peripheral immune profile
a	Lower at Landmark in Patietn with Prior Radiotherapy
	CD4		PD-L1+ CD4		ICOS+ CD4		CD4 CM		CD8 CM
	No RT	RT	No RT	RT	No RT	RT	No RT	RT	No RT	RT
	19.7884	33.7674	0.7407	0.6047	3.77207	15.117	4.3386	17.8873	0.3175	1.1014
	49.336	34.7996	0.6501	0.3193	12.1079	5.17762	31.4331	9.6486	5.0079	0.2349
	34.1075	30.3157	0.3151	0.3064	11.8988	8.0377	12.4322	11.745	1.5226	0.9379
	46.185	26.0518	0.4587	0.3819	20.1912	3.79825	17.0625	14.9453	0.57	0.4965
	34.8578	12.3591	0.3216	0.1253	8.32787	3.17218	10.0608	4.6909	1.3294	0.6866
	23.1799	13.5368	0.2518	0.2595	6.91046	5.03523	7.2476	5.1881	0.7146	1.2386
	45.0313	22.2612	0.4484	0.2421	18.0901	4.69602	28.9548	3.4176	5.9743	0.263
	40.3733	22.5217	0.4263	0.2572	9.54322	6.93125	10.4051	5.4789	0.2949	0.4194
	34.7105	12.4249	0.2925	0.0796	17.4908	3.83238	17.3383	3.8917	0.397	0.4696
	38.9448	17.3389	0.3953	0.2349	11.7035	7.69903	16.4417	8.0907	2.9833	0.9143
	26.0819	20.0201	0.1323	0.1843	13.5538	4.56131	10.4934	4.671	2.5972	0.156
		22.1144		0.1574		7.91506		9.3997		0.3346
		27.5168		0.2473		7.30384		8.3666		0.3374
		22.0993		0.1767		3.79695		3.264		0.1863
		26.7595		0.1936		5.81125		9.5568		1.2836
		21.7672		0.2794		4.04252		5.9354		0.1709
		26.6067		0.194		9.15166		8.9148		0.8054
		44.0877		0.2621		11.6437		12.7025		0.5936
		22.5457		0.3538		5.027		8.0555		0.5032
		27.3438		0.1986		7.81094		13.0556		1.4861
		30.6408		0.2713		11.3201		11.9863		0.5738
		15.5695		0.1909		3.63032		4.4091		0.2078
		50.2866		0.3872		9.28238		16.5362		0.904
		37.3248		0.2981		9.80545		10.4236		0.8121
		28.2709		0.3053		10.215		12.4589		1.0377
		22.8314		0.1919		5.62446		4.6703		0.3657
		26.5293		0.1676		4.74239		4.881		0.1359
		15.0817		0.1942		5.82366		4.8033		0.2017
		26.3503		0.1755		6.09281		7.6965		1.0856
		48.4751		0.3202		14.8405		21.9135		1.2444
		34.4874		0.2738		15.6049		11.2194		0.2612
b	Higher at Landmark in Patietn with Prior Radiotherapy
	Monocytes		PD-L1+ Monocytes		Classical Monocytes		PD-L1+ Classical Monocytes		Intermediate Monocytes		pDC		MDSC		PD-L1+ MDSC		ki67+ NK		NKG2D+ Immature NK
	No RT	RT	No RT	RT	No RT	RT	No RT	RT	No RT	RT	No RT	RT	No RT	RT	No RT	RT	No RT	RT	No RT	RT
	40.1015	26.5644	9.94924	15.6135	37.0558	18.6109	9.23858	12.9492	1.21827	3.01052	0.0735294	0.0266186	0.304569	0.876424	0	0.354952	0.147059	1.62965	0.0735294	0.275058
	9.76435	28.6	3.86494	14.7697	6.63482	24.0709	2.94702	13.6812	1.01992	1.62788	0.0183311	0.215481	0.0268399	1.65212	0	0.548485	0.128318	0.448536	0.0439947	0.131381
	19.3434	21.9833	9.60808	13.8775	17.2145	20.4255	9.08485	13.3941	0.94901	0.72549	0.0549618	0.0741379	1.89699	3.74706	0.511952	1.76863	0.718321	0.368966	0.248092	0.327586
	15.3784	21.6318	3.30528	10.1887	10.5881	18.6555	2.74142	9.24231	1.97606	1.18513	0.0228576	0.0666706	1.11248	1.94649	0.159168	0.549482	0.356197	0.284227	0.102859	0.0491257
	19.9709	37.7575	6.21182	20.2375	16.7782	35.4612	5.83909	19.2712	0.8	1.25937	0.110465	0.814706	0.234545	14.4694	0.0181818	6.7675	0.423449	1.73186	0.099635	0.427451
	29.221	18.7975	10.3644	8.78331	26.8773	15.1633	9.88131	7.75293	1.00134	1.61798	0.125	0.0374035	0.957874	0.490128	0.0869275	0.091899	0.531081	0.190418	0.126351	0.0646061
	9.31713	18.5269	3.1901	6.52614	6.22106	16.411	2.14844	6.10189	0.904225	1.02121	0.0311935	0.208745	0.296586	1.97083	0.0144676	0.284848	0.124774	0.514449	0	0.21711
	27.1033	17.4722	6.01818	5.02282	25.2198	14.1126	5.85124	4.329	0.552066	1.55003	0.0253394	0.144681	1.46777	0.61632	0.18843	0.0430563	0.341176	0.603546	0.161538	0.396454
	16.4926	34.707	3.64074	17.7871	13.3102	29.9667	3.28241	16.3164	0.97963	2.39708	0.0575758	0.272887	1.74074	4.12105	0.226852	1.21345	1.02576	0.649296	0.102273	0.164789
	17.6485	42.9783	10.5268	22.1725	14.1603	32.7273	9.85313	19.6457	1.10153	3.20713	0.0243145	0.0350401	2.0067	1.42539	0.988186	0.344199	0.343104	1.60637	0.226935	0.417196
	16.1295	50.4673	4.95354	12.2654	13.9858	37.665	4.71323	9.6014	0.653846	7.35327	0.0791809	0.0663194	1.55692	4.20421	0.225846	0.413084	0.30273	1.49722	0.399317	0.21875
		34.3345		10.2438		28.3258		9.4232		1.4067		0.126515		5.26082		1.03196		0.802652		0.349621
		36.6566		22.3962		26.9619		17.8698		4.5657		0.0254995		1.12669		0.275121		0.122397		0.0127497
		25.5972		8.14346		17.7009		7.38925		1.81449		0.134859		2.93037		0.605607		0.541197		0.611972
		31.129		12.2247		21.537		10.6395		1.98148		0.337398		0.92037		0.209259		1.34837		0.560569
		21.3351		7.13179		19.0192		6.59139		1.11258		0.2801		1.93377		0.238411		0.864677		0.485572
		22.3309		7.8561		19.4569		7.39431		0.66748		0.0511628		1.16748		0.162602		0.292248		0.116279
		24.8406		8.48359		20.8453		7.66406		1.89141		0.207006		0.240625		0.0375		0.480255		0.174522
		30.1475		10.9575		26.5717		10.3095		1.88592		0.151944		0.762213		0.107426		0.670269		0.287958
		31.1547		7.2635		28.3234		6.87007		0.99708		0.153889		2.5854		0.231387		0.338333		0.113333
		24.2		6.26718		22.0908		6.00687		1.06641		0.126354		2.78321		0.410687		0.459567		0.225993
		27.3709		2.98316		25.4383		2.85459		0.932653		0.0803828		1.86531		0.0964286		0.600478		0.281818
		6.67085		0.926906		5.65605		0.842152		0.265919		0.0927798		0.372197		0.0179372		0.273285		0.256318
		17.0837		3.94264		11.786		3.17519		0.718605		0.0234177		0.716279		0.0852713		1.1481		0.391772
		17.958		8.655		12.579		6.635		3.103		0.143902		3.187		1.29		0.570732		0.11626
		26.4363		6.38981		21.7656		6.00382		1.78917		0.126891		4.76879		0.889809		0.715546		0.3
		32.4356		11.3237		29.7458		11.0463		0.908475		0.0729858		9.31582		2.19831		0.575829		0.357346
		37.7734		21.8635		26.4504		19.3458		3.09504		0.0544828		2.79597		1.40842		1.91724		0.371034
		33.0106		19.0368		26.4172		16.5479		2.9823		0.152455		2.71595		0.805615		0.562507		0.240774
		23.7038		6.66856		20.8467		5.91256		1.52775		0.0290909		0.4536		0.0567001		0.0706493		0.0249351
		17.9072		8.63263		15.6469		8.16637		0.621685		0.0694152		1.79072		0.621685		0.383491		0.0967261
c	Higher at Landmark in Patient with Germline BRCA Mutations
	CD73+ CD8
	No mutations	gBRCA1/2
	8.8909	9.5457
	3.5125	9.4755
	3.7928	10.5099
	4.8527
	7.9489
	2.8641
	2.1796
	3.7191
	8.9631
	6.1643
	4.6671
	6.2159
	9.0294
	5.7968
	11.8892
	7.7124
	6.5045
	6.8508
	2.9628
	6.0445
	8.1925
	4.4937
	6.6689

## Sheet: Suppl Fig. 5
Patient identifier	Arm assigned	ctDNA Anytime	ctDNA baseline	ctDNA bl by cohort (DNA-/+: Nivo 0/1, cap 2/3, combo 4/5)	ctDNA 24-28 (optional)	ctDNA 6 weeks	ctDNA 12weeks	ctDNA recurrence	Days_from_baseline_to_recurrence
1	A Nivo	no	no	0	no	no	no		N/A
2	C Combo	no	no	4	no	no	no		N/A
3	B Cap								N/A
4	B Cap								N/A
5	B Cap	no	no	2	no	no	no		N/A
6	B Cap	no	no	2	N/A	no	no		N/A
7	A Nivo								N/A
8	A Nivo	no	no	0	no	no	no		N/A
9	C Combo								N/A
10	A Nivo	no	no	0	N/A	no	no		N/A
11	B Cap	no	no			no	no		N/A
12	C Combo	no	no			no	no		N/A
13	C Combo	yes	yes	5	N/A	no	no		N/A
14	B Cap	yes	yes	3	N/A	no	yes	yes	126
15	A Nivo	yes	yes	1	N/A	yes		yes	89
16	B Cap	no	no	2	N/A	no	no		N/A
17	C Combo	no	no	4	N/A	no			N/A
18	A Nivo								N/A
19	A Nivo	yes	yes	1	N/A	yes	yes		N/A
20	A Nivo	yes	yes	1	N/A	Yes	Yes	Yes	184
21	C Combo	no	no		no	no	no		N/A
22	A Nivo	No	No	0	N/A	No	No		N/A
23	A Nivo	No	No	0	N/A	No	No		N/A
24	B Cap	No	No	2	No	No	No		N/A
25	A Nivo	Yes	Yes	1	N/A	Yes	Yes	Yes	124
26	B Cap	no	no			no	no		N/A
27	C Combo	Yes	No	4	N/A	Yes	No		N/A
28	C Combo	No	No	4	N/A	No	No		N/A
29	C Combo	No	No	4	N/A	No	No		N/A
30	C Combo	No	No	4	N/A	No	No		N/A
31	A Nivo	Yes	Yes	1	N/A	Yes		Yes	90
32	C Combo	No	No	4	No	No	No		N/A
33	C Combo	Yes	Yes	5	N/A	No			N/A
34	B Cap								N/A
35	A Nivo	Yes	Yes	1	N/A	Yes	Yes		N/A
36	C Combo								N/A
37	A Nivo	No	No	0	N/A	No	No		N/A
38	B Cap	Yes	Yes	3					N/A
39	B Cap	Yes	Yes	3	N/A	Yes	Yes		N/A
40	B Cap	Yes	Yes	3		Yes	Yes		N/A
41	A Nivo	No	No	0	No	No	No		N/A
42	B Cap	No	No	2		No	No		N/A
43	C Combo	No	No	4		No	No		N/A
44	B Cap	No	No	2		No			N/A
45	C Combo	yes	yes			no	no		N/A

[truncated: 5 more sheets: Suppl Fig.6, Supp Table 4, Supp Table 5, Supp Table 7, Supp Table 8]
